# Supplementary material for: A replacement strategy for regulating local environment of single-atom Co-SxN4−x catalysts to facilitate CO2 electroreduction
Source: Nat Commun. 2024 Jan 10;15:416. doi: 10.1038/s41467-023-44652-7 (PMC10776860; doi:10.1038/s41467-023-44652-7)
Supplement: Supplementary file 1 — Atomic Coordinates [file 41467_2023_44652_MOESM1_ESM.zip]

Archive with 4 entries (4 files):
- Atomic_Coordinates Co-N4.txt
- Atomic_Coordinates Co-S1N3.txt
- Atomic_Coordinates Co-S2N2.txt
- Atomic_Coordinates Co-S3N1.txt
