# Supplementary material for: A replacement strategy for regulating local environment of single-atom Co-SxN4−x catalysts to facilitate CO2 electroreduction
Source: Nat Commun. 2024 Jan 10;15:416. doi: 10.1038/s41467-023-44652-7 (PMC10776860; doi:10.1038/s41467-023-44652-7)
Supplement: Supplementary file 1 — Atomic Coordinates [file 41467_2023_44652_MOESM1_ESM.zip › Atomic_Coordinates Co-S3N1.txt]

Co_S3N1                    
   1.00000000000000     
     9.8400001526000000    0.0000000000000000    0.0000000000000000
     4.9200000763000000    8.5216901053999994    0.0000000000000000
     0.0000000000000000    0.0000000000000000   12.0000000000000000
   C    N    S    Co
    22     2     3     1
Direct
  0.9958250341924793  0.0135347710008191  0.0193917066587482
  0.0903339131215862  0.0802334923545343  0.0239316186593981
  0.2530350108160462  0.9934077408264319  0.0351887947449273
  0.3312800778644978  0.0777377422913856  0.0460183494691234
  0.4949600825679062  0.9941992748505523  0.0517134581162887
  0.5663984372090241  0.0848656036853797  0.0543199591010497
  0.7247601769819639  0.0149132562578539  0.0406854162039219
  0.0157700722691237  0.2473519718448839  0.0156761237187460
  0.0949406964027871  0.3351911856871768  0.0301236004239144
  0.2586838113609612  0.2442715093957236  0.0443692823739909
  0.8620558267901455  0.3052930778582423  0.9873703541993510
  0.9973728037552904  0.5041335292846686  0.0290182340059578
  0.0748515339423874  0.5959015927684893  0.0354725393213582
  0.2411232058200484  0.5200528432815524  0.0438698774824402
  0.8305651592765200  0.5862845042758192  0.0218243796443548
  0.9885974365335791  0.7633270254847766  0.0312350163737554
  0.0735432063275174  0.8464392014007195  0.0273470838809483
  0.2424745226830581  0.7555706128561455  0.0328270917652927
  0.4983026262068667  0.7437822632046870  0.0359719825876167
  0.5766766688492140  0.8289772215233198  0.0418251603287391
  0.7450592263072645  0.7516874983895189  0.0349929307968421
  0.8203698847660204  0.8455160374975424  0.0362991406014784
  0.3223144662583841  0.5969947394073724  0.0398554474406226
  0.3357809339903500  0.8290564353766036  0.0343013169758618
  0.7091251904631897  0.4993071507076902  0.9791757861047733
  0.7921020916510166  0.1611830349644952  0.9970435350493185
  0.3983474678322358  0.3097622807062739  0.0613656494336820
  0.5607304457977371  0.4049045212409009  0.0412861671208276
